# Supplementary material for: Lactate-mediated mixotrophic co-cultivation of Clostridium drakei and recombinant Acetobacterium woodii for autotrophic production of volatile fatty acids
Source: Microb Cell Fact. 2024 Jul 26;23:213. doi: 10.1186/s12934-024-02481-3 (PMC11282840; doi:10.1186/s12934-024-02481-3)
Supplement: Supplementary file 2 — Additional file 2: ATP yield calculations for C. drakei [file 12934_2024_2481_MOESM2_ESM.xlsx]

## Sheet: Lactate
Additional file 2: Stochiometric calculations for the production of acetate, butyrate and hexanoate from either lactate, H2 + CO2 and formate with and without H2 + CO2 supply, according to the C. drakei pathways presented in Figure 6. Total reaction pathways are divided in parts suitable for calculations and denoted shorthand in the leftmost reaction column. Negative numbers in the compund column…
Lactate to acetate
	Compound
Reaction	CO2	H2	Formate	Lactate	NADH	Fd2-	NADPH	Ace-CoA	Ace	ATP
Lac::pyr	0	0	0	-1	2	-1	0	0	0	0
pyr::ac-CoA	1	0	0	0	0	1	0	1	0	0
Ace-Coa::ace	0	0	0	0	0	0	0	-1	1	1
Total	1	0	0	-1	2	0	0	0	1	1
Lactate to butyrate
	Compound
Reaction	CO2	H2	Formate	Lactate	NADH	Fd2-	NADPH	Ace-Coa	Hex-coa	Hex	ATP
Lac::pyr	0	0	0	-2	4	-2	0	0	0	0	0
pyr::ac-CoA	2	0	0	0	0	2	0	2	0	0	0
rbox	0	0	0	0	-2	1	0	-2	1	0	0
hex-CoA::hex	0	0	0	0	0	0	0	0	-1	1	1
Total	2	0	0	-2	2	1	0	0	0	1	1
Lactate to hexanoate
	Compound
Reaction	CO2	H2	Formate	Lactate	NADH	Fd2-	NADPH	Ace-Coa	Hex-coa	Hex	ATP
Lac::pyr	0	0	0	-3	6	-3	0	0	0	0	0
pyr::ac-CoA	3	0	0	0	0	3	0	3	0	0	0
rbox	0	0	0	0	-4	2	0	-3	1	0	0
hex-CoA::hex	0	0	0	0	0	0	0	0	-1	1	1
Total	3	0	0	-3	2	2	0	0	0	1	1

## Sheet: H2+CO2
H2 + CO2 to acetate
	Compound
Reaction	CO2	H2	NADH	Fd2-	NADPH	Ace-Coa	Ace	ATP
WLP	-2	0	-1	-2.5	-0.5	1	0	-1
Hyt	0	-4	0	2	2	0	0	0
Nfn	0	0	0.75	0.75	-1.5	0	0	0
Rnf+ATPase	0	0	0.25	-0.25	0	0	0	0.125
ace-Coa::ace	0	0	0	0	0	-1	1	1
Total	-2	-4	0	0	0	0	1	0.125
H2 + CO2 to butyrate
	Compound
Reaction	CO2	H2	NADH	Fd2-	NADPH	Ace-Coa	But-CoA	But	ATP
WLP	-4	0	-2	-5	-1	2	0	0	-2
Hyt	0	-9	0	4.5	4.5	0	0	0	0
Nfn	0	0	1.75	1.75	-3.5	0	0	0	0
Rnf+ATPase	0	0	1.25	-1.25	0	0	0	0	0.625
rbox	0	0	-2	1	0	-2	1	0	0
but-Coa::but	0	0	0	0	0	0	-1	1	1
Rnf+ATPase after rbox	0	0	1	-1	0	0	0	0	0.5
Total	-4	-9	0	0	0	0	0	1	0.125
H2 + CO2 to hexanoate
	Compound
Reaction	CO2	H2	NADH	Fd2-	NADPH	Ace-Coa	Hex-CoA	Hex	ATP
WLP	-6	0	-3	-7.5	-1.5	3	0	0	-3
Hyt	0	-14	0	7	7	0	0	0	0
Nfn	0	0	2.75	2.75	-5.5	0	0	0	0
Rnf+ATPase	0	0	2.25	-2.25	0	0	0	0	1.125
rbox	0	0	-4	2	0	-3	1	0	0
hex-Coa::hex	0	0	0	0	0	0	-1	1	1
Rnf+ATPase after rbox	0	0	2	-2	0	0	0	0	1
Total	-6	-14	0	0	0	0	0	1	0.125

## Sheet: Formate
Formate to acetate
	Compound
Reaction	CO2	H2	Formate	NADH	Fd2-	NADPH	Ace-Coa		Ace	ATP
WLP	-1	0	-1	-1	-2	0	1		0	-1
For::CO2	3	3	-3	0	0	0	0		0	0
Hyt	0	-3	0	0	1.5	1.5	0		0	0
Nfn	0	0	0	0.75	0.75	-1.5	0		0	0
Rnf+ATPase	0	0	0	0.25	-0.25	0	0		0	0.125
ace-Coa::ace	0	0	0	0	0	0	-1		1	1
Total	2	0	-4	0	0	0	0		1	0.125
Formate to butyrate
	Compound
Reaction	CO2	H2	Formate	NADH	Fd2-	NADPH	Ace-Coa	but-CoA	but	ATP
WLP	-2	0	-2	-2	-4	0	2	0	0	-2
For::CO2	7	7	-7	0	0	0	0	0	0	0
Hyt	0	-7	0	0	3.5	3.5	0	0	0	0
Nfn	0	0	0	1.75	1.75	-3.5	0	0	0	0
Rnf+ATPase	0	0	0	1.25	-1.25	0	0	0	0	0.625
rbox	0	0	0	-2	1	0	-2	1	0	0
Rnf+ATPase after Rbox	0	0	0	1	-1	0	0	0	0	0.5
but-CoA::but	0	0	0	0	0	0	0	-1	1	1
Total	5	0	-9	0	0	0	0	0	1	0.125
Formate to hexanoate
	Compound
Reaction	CO2	H2	Formate	NADH	Fd2-	NADPH	Ace-Coa	hex-CoA	hex	ATP
WLP	-3	0	-3	-3	-6	0	3	0	0	-3
For::CO2	11	11	-11	0	0	0	0	0	0	0
Hyt	0	-11	0	0	5.5	5.5	0	0	0	0
Nfn	0	0	0	2.75	2.75	-5.5	0	0	0	0
Rnf+ATPase	0	0	0	2.25	-2.25	0	0	0	0	1.125
rbox	0	0	0	-4	2	0	-3	1	0	0
Rnf+ATPase after Rbox	0	0	0	2	-2	0	0	0	0	1
hex-CoA::hex	0	0	0	0	0	0	0	-1	1	1
Total	8	0	-14	0	0	0	0	0	1	0.125

## Sheet: Formate+H2+CO2
Formate + H2 + CO2 to acetate
	Compound
Reaction	CO2	H2	Formate	NADH	Fd2-	NADPH	Ace-Coa	Ace	ATP
WLP	-1	0	-1	-1	-2	0	1	0	-1
Hyt	0	-3	0	0	1.5	1.5	0	0	0
Nfn	0	0	0	0.75	0.75	-1.5	0	0	0
Rnf+ATPase	0	0	0	0.25	-0.25	0	0	0	0.125
ace-Coa::ace	0	0	0	0	0	0	-1	1	1
Total	-1	-3	-1	0	0	0	0	1	0.125
Formate + H2 + CO2 to butyrate
	Compound
Reaction	CO2	H2	Formate	NADH	Fd2-	NADPH	Ace-Coa	but-CoA	but	ATP
WLP	-2	0	-2	-2	-4	0	2	0	0	-2
Hyt	0	-7	0	0	3.5	3.5	0	0	0	0
Nfn	0	0	0	1.75	1.75	-3.5	0	0	0	0
Rnf+ATPase	0	0	0	1.25	-1.25	0	0	0	0	0.625
rbox	0	0	0	-2	1	0	-2	1	0	0
Rnf+ATPase after Rbox	0	0	0	1	-1	0	0	0	0	0.5
but-CoA::but	0	0	0	0	0	0	0	-1	1	1
Total	-2	-7	-2	0	0	0	0	0	1	0.125
Formate + H2 + CO2 to hexanoate
	Compound
Reaction	CO2	H2	Formate	NADH	Fd2-	NADPH	Ace-Coa	hex-CoA	hex	ATP
WLP	-3	0	-3	-3	-6	0	3	0	0	-3
Hyt	0	-11	0	0	5.5	5.5	0	0	0	0
Nfn	0	0	0	2.75	2.75	-5.5	0	0	0	0
Rnf+ATPase	0	0	0	2.25	-2.25	0	0	0	0	1.125
rbox	0	0	0	-4	2	0	-3	1	0	0
Rnf+ATPase after Rbox	0	0	0	2	-2	0	0	0	0	1
hex-CoA::hex	0	0	0	0	0	0	0	-1	1	1
Total	-3	-11	-3	0	0	0	0	0	1	0.125
